# Supplementary material for: Enhanced protection of the renal vascular endothelium improves early outcome in kidney transplantation: Preclinical investigations in pig and mouse
Source: Sci Rep. 2018 Mar 26;8:5220. doi: 10.1038/s41598-018-21463-1 (PMC5979943; doi:10.1038/s41598-018-21463-1)
Supplement: Supplementary file 2 — Supplementary Table 1 [file 41598_2018_21463_MOESM2_ESM.xlsx]

## Sheet: Sheet1
			ATN	Bleeding and Stasis	Fibrin formation	CD41	CD11b	TUNEL	sCr
		Mouse #	[score of H&E]	[score of H&E]	[score of MSB]	[% section]	[cells/mm2]	[% section]	[μmol/L]
	UW	1	2	3	1	1.514	438.6	10.956	226
		2	1	2	1	2.288	272.1	7.099	261
		3	2	3	2	2.774	414.9	4.436	232
		4	2	3	1	3.414	199	11.225	175
		5	2	2	2	1.089	267.1	4.88	183
		6	2	2	1	4.875	1150.6	2.65	199
	UW + CHC	7	1	0	0	0.208	62.2	3.602	58
		8	2	3	1	0.579	155.6	0.356	187
		9	1	0	0	0.229	128.4	3.973	105
		10	2	3	1	0.099	21.3	5.661	176
		11	1	0	0	0.255	90.3	2.491	116
		12	2	3	1	0.564	524.5	0.096	182
